# Supplementary material for: Effective SMOTE boost with deep learning for IDC identification in whole-slide images
Source: PLoS One. 2025 Sep 3;20(9):e0329078. doi: 10.1371/journal.pone.0329078 (PMC12407546; doi:10.1371/journal.pone.0329078)
Supplement: S1 Data — (XLSX) [file pone.0329078.s001.xlsx]

## Sheet: Performance Metrics
Metric	Training	Testing
Accuracy	0.992	0.9895
Precision	0.993	0.988
Recall	0.99	0.99
F1-Score	0.991	0.989

## Sheet: Dataset Split
Set	Images
Training	45945
Validation	14358
Testing	11487

## Sheet: Epoch Results
Epoch	Training_Accuracy	Validation_Accuracy
1	0.9874	0.9254
2	0.9355	0.9472
3	0.9577	0.925
4	0.9373	0.9155
5	0.9311	0.9538
6	0.9739	0.9228
7	0.9457	0.9178
8	0.9794	0.9604
9	0.9667	0.9383
10	0.9788	0.9788
11	0.9755	0.975
12	0.9681	0.976
13	0.9514	0.9472
14	0.9404	0.9583
15	0.9386	0.9539
16	0.9605	0.9549
17	0.9323	0.9442
18	0.9824	0.9273
19	0.934	0.9301
20	0.9555	0.9751
21	0.9855	0.9592
22	0.9707	0.9638
23	0.9641	0.9273
24	0.9411	0.9753
25	0.952	0.9389
26	0.9848	0.9307
27	0.9465	0.9481
28	0.9698	0.9753
29	0.977	0.9492
30	0.9352	0.9355
31	0.95	0.9336
32	0.9331	0.9366
33	0.9873	0.9624
34	0.9767	0.9569
35	0.9401	0.9503
36	0.9752	0.9372
37	0.987	0.9204
38	0.9622	0.9597
39	0.9699	0.9415
40	0.9427	0.9387
41	0.9318	0.9299
42	0.9472	0.9188
43	0.9598	0.9274
44	0.9307	0.9345
45	0.9371	0.9142
46	0.9799	0.9473
47	0.9552	0.9788
48	0.9783	0.9553
49	0.9331	0.9136
50	0.9401	0.9645
